# Supplementary material for: Non-Invasive Prediction of IDH Mutation in Patients with Glioma WHO II/III/IV Based on F-18-FET PET-Guided In Vivo 1H-Magnetic Resonance Spectroscopy and Machine Learning
Source: Cancers (Basel). 2020 Nov 17;12(11):3406. doi: 10.3390/cancers12113406 (PMC7698334; doi:10.3390/cancers12113406)
Supplement: Supplementary file 1 [file cancers-12-03406-s001.zip]

Archive with 3 entries (3 files):
- Cancers_983274_Supplement.pdf
- Cancers_983274_Supplement_TableS1.xlsx
- Draft_GeroK_R_code.R
