# Supplementary material for: Non-Invasive Prediction of IDH Mutation in Patients with Glioma WHO II/III/IV Based on F-18-FET PET-Guided In Vivo 1H-Magnetic Resonance Spectroscopy and Machine Learning
Source: Cancers (Basel). 2020 Nov 17;12(11):3406. doi: 10.3390/cancers12113406 (PMC7698334; doi:10.3390/cancers12113406)
Supplement: Supplementary file 1 [file cancers-12-03406-s001.zip › Cancers_983274_Supplement_TableS1.xlsx]

## Sheet: Sheet2
Column3	Column2	Column4	Column5	Column6	Column7	Column8	Column9	Column10	Column11	Column12	Column13	Column14	Column15	Column16	Column17	Column18	Column19	Column20	Column21	Column22	Column23	Column24	Column25	Column26	Column27	Column28	Column29	Column30	Column31	Column32	Column33	Column34	Column35	Column36	Column37	Column38	Column39	Column40	Column41	Column42	Column43	Column44	Column45	Column46	Column47	Column48	Column49	Column50	Column51
Number	IDH-Status (0=wt; 1=mt)	Prediction	Number of Features of first maximum accuracy with border	Feature No
1	1	TRUE	2	77,76
2	0	TRUE	2	77,76
3	0	TRUE	2	77,84
4	1	TRUE	2	77,76
5	1	TRUE	2	77,76
6	1	TRUE	2	77,76
7	1	TRUE	2	77,84
8	1	TRUE	2	77,84
9	1	TRUE	2	77,84
10	0	FALSE	2	77,84
11	1	TRUE	2	77,76
12	0	TRUE	2	77,83
13	1	TRUE	2	77,76
14	1	TRUE	2	77,76
15	0	TRUE	2	77,76
16	1	TRUE	2	77,76
17	0	FALSE	2	77,76
18	1	FALSE	2	77,76
19	1	TRUE	2	77,76
20	0	TRUE	2	77,61
21	0	FALSE	2	77,66
22	1	TRUE	2	77,76
23	1	TRUE	2	77,76
24	0	TRUE	2	77,76
25	1	TRUE	2	77,76
26	1	TRUE	2	77,76
27	1	TRUE	2	77,76
28	1	TRUE	2	77,76
29	0	TRUE	2	77,76
30	1	TRUE	2	77,76
31	1	TRUE	2	77,76
32	0	TRUE	2	77,76
33	0	TRUE	2	77,76
34	1	TRUE	2	77,76
[truncated: 975 more columns]

## Sheet: Sheet3
Column1	Column2	Column3	Column4
	Prediction	Number of Features of first maximum accuracy with border	Columns
1	TRUE	2	77,76
2	TRUE	2	77,76
3	TRUE	2	77,84
4	TRUE	2	77,76
5	TRUE	2	77,76
6	TRUE	2	77,76
7	TRUE	2	77,84
8	TRUE	2	77,84
9	TRUE	2	77,84
10	FALSE	2	77,84
11	TRUE	2	77,76
12	TRUE	2	77,83
13	TRUE	2	77,76
14	TRUE	2	77,76
15	TRUE	2	77,76
16	TRUE	2	77,76
17	FALSE	2	77,76
18	FALSE	2	77,76
19	TRUE	2	77,76
20	TRUE	2	77,61
21	FALSE	2	77,66
22	TRUE	2	77,76
23	TRUE	2	77,76
24	TRUE	2	77,76
25	TRUE	2	77,76
26	TRUE	2	77,76
27	TRUE	2	77,76
28	TRUE	2	77,76
29	TRUE	2	77,76
30	TRUE	2	77,76
31	TRUE	2	77,76
32	TRUE	2	77,76
33	TRUE	2	77,76
34	TRUE	2	77,76
